# Supplementary material for: Sampling approaches and geographic coverage in Mayi Kuwayu: the national study of Aboriginal and Torres Strait Islander wellbeing
Source: BMC Res Notes. 2024 Jan 17;17:26. doi: 10.1186/s13104-024-06692-0 (PMC10792777; doi:10.1186/s13104-024-06692-0)
Supplement: Supplementary file 1 — Additional file 1: Figure S1. Geographic distribution of the Mayi Kuwayu cohort by sex; Figure S2. Geographic distribution of the Mayi Kuwayu cohort by age group; Table S1. Comparison between coverage of Indigenous Regions [file 13104_2024_6692_MOESM1_ESM.xlsx]

## Sheet: Figure S1
	Figure S1. Geographic distribution of the Mayi Kuwayu cohort by sex
	Note: Figure S1 excluded 345 participants with missing postcode and/or gender information (n=9,498)

## Sheet: Figure S2
	Figure S2. Geographic distribution of the Mayi Kuwayu cohort by age group
	Note: Figure S2 excluded 412 participants with missing postcode and/or gender information (n=9,431)

## Sheet: Table S1
	Table S1. Comparison between coverage of Indigenous Regions
			ABS		Mayi Kuwayu Study
	Indigenous region code	Indigenous region name	n	%	n	%	Z	p-value
	101	Dubbo	10796	1.91211	137	1.39767
	102	North-Eastern NSW	17207	3.04757	219	2.23424	0.807472	0.419395
	103	North-Western NSW	6803	1.2049	61	0.622322
	104	NSW Central and North Coast	59671	10.5685	1031	10.5183	0.0521074	0.958443
	105	Riverina - Orange	20909	3.70324	630	6.42726	-2.76342	0.00571991
	106	South-Eastern NSW	11613	2.05681	223	2.27505	-0.216691	0.828449
	107	Sydney - Wollongong	58713	10.3988	1035	10.5591	-0.166336	0.867893
	201	Melbourne	21481	3.80455	494	5.03979	-1.24409	0.213468
	202	Victoria exc. Melbourne	20064	3.55358	462	4.71332	-1.16606	0.243592
	301	Brisbane	61311	10.8589	1185	12.0894	-1.28796	0.197759
	302	Cairns - Atherton	21039	3.72627	321	3.27484	0.450563	0.652305
	303	Cape York	7456	1.32055	56	0.571312
	304	Mount Isa	6055	1.07242	31	0.316262
	305	Rockhampton	18126	3.21034	309	3.15242	0.0577732	0.953929
	306	Toowoomba - Roma	14082	2.4941	431	4.39706	-1.91003	0.0561288
	307	Torres Strait	5026	0.890167	69	0.703938
	308	Townsville - Mackay	21657	3.83572	248	2.5301	1.29824	0.194206
	401	Adelaide	21221	3.7585	354	3.61151	0.146966	0.883159
	402	Port Augusta	6719	1.19002	61	0.622322
	403	Port Lincoln - Ceduna	1856	0.328721	13	0.132626
	501	Broome	4296	0.760875	18	0.183636
	502	Geraldton	5997	1.06214	57	0.581514
	503	Kalgoorlie	5403	0.956939	32	0.326464
	504	Kununurra	4336	0.76796	13	0.132626
	505	Perth	27911	4.94339	559	5.70292	-0.767692	0.44267
	506	South Hedland	9026	1.59862	44	0.448888
	507	South-Western WA	10623	1.88147	354	3.61151	-1.72941	0.0837361
	508	West Kimberley	4339	0.768491	15	0.15303
	601	Tasmania	20102	3.56031	509	5.19282	-1.64547	0.0998733
	701	Alice Springs	5082	0.900086	181	1.84656
	702	Apatula	7815	1.38413	153	1.56091
	703	Darwin	13145	2.32814	97	0.989594
	704	Jabiru - Tiwi	9448	1.67336	6	0.061212
	705	Katherine	7424	1.31488	141	1.43848
	706	Nhulunbuy	9039	1.60092	8	0.081616
	707	Tennant Creek	3139	0.555956	100	1.0202
	801	ACT	5683	1.00653	145	1.47929
		Total	564613	100	9802	100
	Note: Z and p-values were not computed where conditions of np>5 and n(1-p)>5 were not satisfied
